# Supplementary material for: Direct observation of chaperone-modulated talin mechanics with single-molecule resolution
Source: Commun Biol. 2022 Apr 4;5:307. doi: 10.1038/s42003-022-03258-3 (PMC8979947; doi:10.1038/s42003-022-03258-3)
Supplement: Supplementary file 4 — Supplementary Data 1 [file 42003_2022_3258_MOESM4_ESM.xlsx]

## Sheet: Figure 2A
			Control			DnaJ(0.5uM)			DnaJ(1uM)			DnaJ(3uM)
			Force			Force			Force			Force
			11.18			8.25			7.7			8.5
			10.3			8			8.42			8.3
			10.53			9.89			9.5			7.45
			10.45			7.78			9			8.12
			11.13			6.43			6.9			7.2
			11.2			10.6			9.98			7.8
			10.72			10.13			12			9.3
			9.72			13.5			6.98			9.4
			11.39			13.38			7.98			7.6
			9.51			10.42			5.2			8.1
			11.74						5.49			8.6
			10.38						6.12			7
			10.39		Mean	9.838			8			6.25
			12.93		stdev	2.32649			7.11			7.68
			9.8		std. error of mean	0.735702			7.3			7.74
									8.3			6.25
		Mean	10.758									7.41
		stdev	0.877588
		std. error of mean	0.226592					Mean	7.87375
								stdev	1.722		Mean	7.80588
								std. error of mean	0.4305		stdev	0.88457
											std. error of mean	0.21454

## Sheet: Figure 2B
					Control			DnaK(1uM)			DnaK(3uM)			DnaK(10uM)
					Force			Force			Force			Force
					11.18			8.6			11.05			8.34
					10.3			9.92			11.64			7.8
					10.53			11.4			9.99			8.5
					10.45			10.05			8.96			9.3
					11.13			8.85			7.7			8.52
					11.2			8.88			10			8.9
					10.72			9.24			5.6			8.5
					9.72			10.82			6.3			7.18
					11.39						5.07			5
					9.51						5.45			6.6
					11.74		Mean	9.72			7			8.2
					10.38		stdev	1.00914			7.82			7.36
					10.39		std. error of mean	0.356786			7.23			7.52
					12.93						10.14			8.2
					9.8						7.05			9.5
											5.7			9.03
											6.17			8.4
				Mean	10.758									8.2
				stdev	0.877588									8.95
				std. error of mean	0.226592					Mean	7.81588			6.73
										stdev	2.09808			7.25
										std. error of mean	0.50886			8.95
														8.11
														9.49
														6.94
														5.5
														6.58
														5.64
													Mean	7.82821
													stdev	1.2116
													std. error of mean	0.228971

## Sheet: Figure 2C
				Control			DnaKJ_ATP			DnaKJE
				Force			Force			Force
				11.18			8.2			8.4
				10.3			10.87			9.86
				10.53			9.29			8.38
				10.45			10.9			9.31
				11.13			7.75			12.26
				11.2			10.54			11.92
				10.72			8.8			9.97
				9.72			9.5			16.94
				11.39			9.92			9.46
				9.51			9.5			11.3
				11.74			9.12			11.3
				10.38			10.03			10.57
				10.39			7.5
				12.93			10.3
				9.8			8.05		Mean	10.8058
									stdev	2.31286
									std. error of mean	0.667666
			Mean	10.758		Mean	9.35133
			stdev	0.877588		stdev	1.10898
			std. error of mean	0.226592		std. error of mean	0.286338

## Sheet: Figure 2D
				Control			DsbA(30uM)			DsbA(60uM)
				Force			Force			Force
				11.18			11.4			15.76
				10.3			12.05			16.03
				10.53			11.62			14.63
				10.45			12.55			14.7
				11.13			12.6			15
				11.2			12.32			13.3
				10.72			11.8			12.3
				9.72			10.6			12.5
				11.39			12.75
				9.51			12.41
				11.74			13.54		Mean	14.2775
				10.38			11.7		stdev	1.42023
				10.39			11.35		std. error of mean	0.502127
				12.93
				9.8
						Mean	12.0531
						stdev	0.755528
			Mean	10.758		std. error of mean	0.209546
			stdev	0.877588
			std. error of mean	0.226592

## Sheet: Figure 3A
				Control			DnaJ(0.5uM)			DnaJ(1uM)			DnaJ(3uM)
				Force			Force			Force			Force
				10.37			8.4			8			8.61
				9.57			7.73			6.71			9.1
				9.76			11.62			7.6			6.34
				9.75			7.35			8			8
				10.9			5.3			7			6.9
				9.93			11.5			11.3			8.32
				12.12			8.85			10.3			8.7
				10.69			7.98			5.9			5.5
				12			10.5			10.1			6.57
				9.96			10.37			5.12			6.5
				9.5			11.52			5.03			7.05
				9.57						5			7.1
				9.09						5			6.3
				9.64		Mean	9.19273			7			6.63
				6.9		stdev	2.06474			6.6			7.21
				9.53		std. error of mean	0.622542			9			5
													8.3
													9.2
			Mean	9.955					Mean	7.35375			7.56
			stdev	1.19499					stdev	2.00362			8.09
			std. error of mean	0.298747					std. error of mean	0.500904			6.5
													8.31
													8.4
													6.5
												Mean	7.36208
												stdev	1.13271
												std. error of mean	0.231214

## Sheet: Figure 3B
					Control			DnaK(1uM)			DnaK(3uM)			DnaK(10uM)
					Force			Force			Force			Force
					10.37			8.45			9.25			8.04
					9.57			13.52			8.57			8.7
					9.76			6.31			8.7			8.9
					9.75			10.02			7.5			9.5
					10.9			9.36			7.5			9.4
					9.93			9.06			5.33			7.18
					12.12			7.61			4.92			5.3
					10.69						5.8			6.3
					12						5.9			5.85
					9.96		Mean	9.19			6.54			7.57
					9.5		stdev	2.2665			9.88			6.34
					9.57		std. error of mean	0.856655			6.6			8
					9.09						6.43			8
					9.64						5.35			7.8
					6.9									6.06
					9.53									6.4
										Mean	7.01929			9.8
										stdev	1.57848			6.05
				Mean	9.955					std. error of mean	0.421867			8.4
				stdev	1.19499									7.3
				std. error of mean	0.298747									4.6
														7.04
														4.31
													Mean	7.25391
													stdev	1.5267
													std. error of mean	0.318339

## Sheet: Figure 3C
					Control			DnaKJ			DnaKJE
					Force			Force			Force
					10.37			6.21			12.5
					9.57			8.5			7.3
					9.76			8			6.16
					9.75			9.45			6.76
					10.9			5.7			7.84
					9.93			8.9			11.7
					12.12			8.64			12.25
					10.69			6.2			13.04
					12			7.23			9.94
					9.96			7.4			11.38
					9.5			7.01			8.44
					9.57						10.23
					9.09						10.3
					9.64		Mean	7.56727			9.16
					6.9		stdev	1.23205
					9.53		std. error of mean	0.371476		Mean	9.78571
										stdev	2.23934
										std. error of mean	0.598488
				Mean	9.955
				stdev	1.19499
				std. error of mean	0.298747

## Sheet: Figure 3D
					Control			DsbA(30uM)			DsbA(60uM)
					Force			Force			Force
					10.37			9			13.8
					9.57			11.12			14.5
					9.76			10.2			12.9
					9.75			12.2			14.7
					10.9			12.5			15.14
					9.93			13.1			13.87
					12.12			11.5			14.23
					10.69			10.2			13
					12			11.09			13.57
					9.96			9.23			14.09
					9.5
					9.57
					9.09		Mean	11.014		Mean	13.98
					9.64		stdev	1.36559		stdev	0.710899
					6.9		std. error of mean	0.431836		std. error of mean	0.224806
					9.53
				Mean	9.955
				stdev	1.19499
				std. error of mean	0.298747

## Sheet: Figure 4A
						Unfolding						Refolding
				Force	9	9.5	10	10.5		Force	9	9.5	10	10.5
					0.21	0.642	1.26	1.632			3.33	1.81	1.63	0.68
					1	1.8	3.6	4.44			2.2	0.45	0.55	0.31
					0.56	0.83	1.78	7.65			2.22	1.25	0.9	0.53
					0.52	0.824	1.2	4.52			4.92	3.22	1.35	1.25
				Mean k	0.5725	1.024	1.96	4.5605		Mean k	3.1675	1.6825	1.1075	0.6925
				std	0.325103	0.524638	1.12392	2.45881		std	1.28212	1.16709	0.478078	0.401528
				std. error of mean	0.162551	0.262319	0.561961	1.22941		std. error of mean	0.641059	0.583543	0.239039	0.200764
				lnK	-0.557743	0.0237165	0.672944	1.51743		lnK	1.15294	0.520281	0.102105	-0.367447
				Re Er	0.123227	0.111178	0.124434	0.116996		Re Er	0.0878357	0.150525	0.093673	0.125822

## Sheet: Figure4B
						Unfolding								Refolding
				Force	7	7.5	8	8.5	9		Force	7	7.5	8	8.5	9
					0.455	0.43	1.1	2.1	5.5			1.5	2.43	1.03	0.8	0.6
					0.62	1.06	2.43	3.5	4			5.354	3.41	2.44	2.6	1.3
					1.165	1.84	3.04	5.2	9.41			5	1.72	1.2	0.78	0.593
				Mean k	0.746667	1.11	2.19	3.6	6.30333		Mean k	3.95133	2.52	1.55667	1.39333	0.831
				Std	0.371562	0.706329	0.992018	1.55242	2.79303		Std	2.13028	0.848587	0.769697	1.04505	0.406181
				std. error of mean	0.214521	0.407799	0.572742	0.896289	1.61256		std. error of mean	1.22992	0.489932	0.444385	0.603361	0.234509
				lnK	-0.292136	0.10436	0.783902	1.28093	1.84108		lnK	1.37405	0.924259	0.442547	0.331699	-0.185125
				Re Er	0.124691	0.159446	0.113502	0.108053	0.111029		Re Er	0.13509	0.0843772	0.123895	0.187937	0.122475

[truncated: 20 more sheets: Figure4C, Figure4D, Figure5A, Figure5D, Figure 6A, Figure 6B, Figure7A, Figure 7B, Figure 7C, Figure 8A, Figure 8B, Figure 8C, Supplementary figure 1, supplementary figure 2, Supplementary figure10, Supplementary figure11, Supplementary figure12, Supplementary figure 13, Supplementary figure14, Supplementary figure17]
